# Supplementary material for: Two-Peg Cementless Trabecular Metal Modular Tibial Components in Total Knee Arthroplasty: A Single-Center Comparative Study with Cemented Counterparts
Source: Medicina (Kaunas). 2026 Feb 2;62(2):296. doi: 10.3390/medicina62020296 (PMC12942213; doi:10.3390/medicina62020296)
Supplement: Supplementary file 1 [file medicina-62-00296-s001.zip]

Archive with 1 entries (1 files):
- medicina-4111602-supplementary.pdf
